# Supplementary material for: High-resolution climate modelling of fasciolosis risk in Australia: A One Health early-warning framework
Source: One Health. 2026 May 26;22:101451. doi: 10.1016/j.onehlt.2026.101451 (PMC13227242; doi:10.1016/j.onehlt.2026.101451)
Supplement: Supplementary file 2 — Supplementary material 2 [file mmc2.xlsx]

## Sheet: Supplementary spreadsheet
Supplementary Table 1. Median annual liver fluke risk for local government regions (LGA) in Victoria, Australia, from 1975 to 2024.
LGA	1975	1976	1977	1978	1979	1980	1981	1982	1983	1984	1985	1986	1987	1988	1989	1990	1991	1992	1993	1994	1995	1996	1997	1998	1999	2000	2001	2002	2003	2004	2005	2006	2007	2008	2009	2010	2011	2012	2013	2014	2015	2016	2017	2018	2019	2020	2021	2022	2023
Alpine Shire	0	0	0	306.805	0	0	0	0	0	0	0	0	0	0	0	0	0	0	0	0	0	0	0	0	0	0	0	0	0	0	0	0	0	0	0	0	592.691	0	0	0	0	0	0	0	0	0	0	0	0
Ararat Rural City	205.998	0	0	96.0627	0	206.353	0	0	0	0	0	0	0	74.5872	0	0	0	0	0	0	0	0	0	0	0	54.3421	14.016	0	0	0	0	0	0	0	0	0	193.006	0	0	0	0	0	0	0	0	0	0	201.344	74.4134
Ballarat City	0	0	0	147.781	0	0	0	0	0	0	0	0	0	0	0	0	0	0	0	0	0	0	0	0	0	0	0	0	0	0	0	0	0	0	0	0	494.843	0	0	0	0	0	0	0	0	0	0	55.4705	0
Banyule City	657.983	326.37	0	441.533	458.442	568.276	183.311	238.153	599.604	208.591	776.365	243.581	175.607	695.143	768.296	747.122	535.36	575.083	656.854	493.26	357.117	616.701	149.335	155.97	708.308	442.518	510.72	321.221	266.091	632.848	543.899	190.446	99.5688	40.449	315.579	524.665	1369.48	312.738	324.367	436.345	65.1662	487.079	633.464	354.921	250.8	682.287	724.814	1002.34	607.762
Bass Coast Shire	872.219	349.159	23.3139	378.159	601.826	797.662	650.624	412.199	998.805	563.394	697.438	539.446	370.518	969.236	801.807	626.859	1041.24	611.473	899.604	655.398	705.699	537.862	207.226	509.152	437.537	714.31	1051.11	486.98	522.272	692.121	756.071	318.987	340.967	313.11	613.876	869.608	1198.57	848.191	1021.34	722.631	186.362	775.182	769.451	415.35	546.09	794.537	737.327	934.267	866.956
Baw Baw Shire	207.342	0	0	494.747	101.092	145.796	0	64.7025	193.916	0	698.198	0	149.699	642.754	78.8126	412.254	0	125.582	337.191	323.454	0	76.5029	0	281.638	340.763	38.0466	475.828	139.573	0	176.261	338.406	0	0	26.7218	59.6499	358.926	1307.86	262.167	125.566	451.1	0	333.954	233.316	0	0	661.614	684.085	665.477	1062.35
Bayside City	736.117	356.461	13.7535	403.627	437.062	574.022	255.601	64.6318	613.022	248.888	932.891	324.102	147.351	646.01	531.704	542.843	541.91	901.004	1024.05	344.136	792.719	371.976	201.518	338.511	258.558	617.273	497.369	148.98	333.075	399.294	553.21	218.466	0	147.426	168.477	488.33	1279.12	436.724	422.025	470.343	115.159	450.309	636.507	140.849	262.549	468.411	466.546	777.026	442.998
Benalla Rural City	541.759	0	0	118.528	27.0008	0	0	0	37.0756	0	0	0	0	332.187	487.59	0	0	0	197.42	0	0	0	0	11.13	24.7119	0	58.694	0	0	0	407.757	0	0	0	0	402.435	423.068	245.069	0	185.137	0	85.0908	0	0	0	164.421	0	1199.87	0
Boroondara City	697.004	337.393	0	403.676	513.883	616.714	205.077	89.2205	560.359	245.42	794.457	264.966	168.839	728.574	782.899	502.193	564.46	891.948	730.414	497.69	588.474	676.186	176.823	304.198	510.541	472.49	534.005	336.721	320.368	708.228	578.914	211.707	138.252	62.2642	334.543	470.663	1232.41	368.084	372.857	470.078	225.267	442.12	636.877	371.566	252.788	690.176	837.397	912.992	618.792
Brimbank City	445.013	111.607	0	305.538	65.169	158.721	158.898	0	272.206	118.795	510.45	66.0845	78.033	473.171	329.959	231.861	188.963	346.162	239.706	292.387	603.019	208.34	125.6	5.48528	170.871	327.829	547.164	25.95	232.404	238.507	493.082	55.0589	110.137	30.0677	94.05	346.499	706.661	89.9105	219.97	262.866	0	337.328	293.746	113.563	192.105	488.563	334.432	827.506	305.522
Buloke Shire	412.95	0	0	124.603	83.9787	136.947	0	0	83.1268	0	12.3019	41.2111	102.867	325.037	155.129	0	100.951	143.554	101.492	11	27.7645	0	49.6496	0	73.65	0	12.7623	0	0	0	27.3539	0	87.8248	0	0	0	419.35	0	6.25171	16.0632	0	211.916	133.706	0	91.4425	200.652	0	477.002	27.1249
Campaspe Shire	1042.22	45.45	0	474.3	226.196	262.339	0	0	474.508	463.555	282.228	161.576	33.7747	924.216	490.979	13.216	146.637	764.032	340.382	5.91949	0	0	76.8678	306.156	87.8806	302.563	96.8491	0	93.3254	260.143	524.926	0	0	103.098	0	640.213	1347.67	258.888	89.8968	479.934	0	335.062	615.959	0	53.3655	288.778	65.9588	1612.47	337.819
Cardinia Shire	763.031	273.557	0	374.269	512.245	595.442	606.971	219.082	748.902	435.265	948.763	541.874	425.621	953.759	811.575	604.321	954.648	789.651	1337.21	728.437	531.965	638.049	80.895	452.295	657.427	680.118	754.678	362.851	365.847	640.939	557.438	284.82	418.956	98.0975	526.181	898.952	1548.66	653.831	761.095	692.234	167.723	695.571	815.457	427.645	450.047	1322.18	1123.08	1209.9	1082.08
Casey City	613.08	267.232	0	367.161	476.933	653.111	504.59	236.053	738.983	501.657	727.424	517.609	279.794	665.641	829.773	585.52	830.389	752.694	1086.44	709.577	601.401	556.289	140.873	374.614	316.701	784.358	694.667	452.56	466.768	687.64	606.469	316.742	413.794	92.9056	476.684	972.621	1303.06	659.341	826.532	693.585	227.945	870.604	820.152	414.744	411.207	1268.34	892.499	1110.38	863.208
Central Goldfields Shire	451.092	0	0	117.095	0	144.114	0	0	47.9497	0	0	0	0	248.518	30.2612	0	0	0	7.04299	0	0	0	0	0	0	0	0	0	0	0	0	0	59.458	0	0	274.771	448.865	0	0	59.3253	0	87.1867	0	0	0	36.7082	0	487.029	51.7398
Colac Otway Shire	635.198	90.7933	0	282.271	226.573	680.734	19.4318	29.3099	456.617	143.562	660.038	343.997	293.154	410.964	270.26	465.324	482.991	525.861	314.415	3.67993	43.9581	6.18784	16.059	129.014	217.135	279.426	633.841	161.877	117.323	4.55331	266.946	96.8188	144.309	0	195.833	331.86	432.963	137.524	529.716	393.425	50.9687	396.121	323.236	103.348	306.108	463.302	744.646	881.584	756.869
Corangamite Shire	475.097	46.5458	6.57453	255.31	242.349	684.269	0	10.5629	402.292	104.321	427.216	367.606	100.318	235.339	173.265	428.388	465.933	568.426	314.546	0	28.0319	0	0	73.1685	62.1896	237.467	427.574	152.444	0	0	129.229	65.88	124.442	0	165.821	187.492	412.415	74.2239	354.472	269.403	0	318.561	205.257	29.8994	164.477	327.381	273.526	548.179	402.248
Darebin City	611.431	286.774	0	623.854	385.546	472.423	211.918	40.7052	542.834	160.853	487.414	171.692	100.967	616.211	730.47	664.48	275.166	401.949	649.769	461.399	287.02	513.853	126.327	56.8073	737.828	354.883	388.575	213.035	233.306	482.683	488.241	49.4807	91.9663	41.7979	158.712	426.657	1175.33	271.299	291.09	470.019	162.335	357.461	677.659	320.273	209.175	595.697	631.327	701.462	527.369
East Gippsland Shire	136.717	0.0571209	0	783.406	227.783	317.794	0	123.392	191.35	0	792.442	0	0	1039	130.893	511.279	0	311.878	303.33	657.073	389.283	211.687	14.5488	0	155.897	297.391	400.105	683.787	143.777	296.61	312.673	0	0	293.136	92.0208	526.099	545.415	517.172	96.9799	644.208	242.652	664.145	377.276	12.8569	91.7366	321.628	962.571	1306.56	673.761
Frankston City	625.986	236.745	0	229.461	475.323	658.497	465.756	240.017	711.894	504.404	574.794	397.417	208.41	788.788	861.641	560.738	957.363	727.445	1231.76	382.891	396.712	276.704	184.543	288.082	277.141	664.471	539.249	294.566	458.92	516.02	551.102	264.53	135.384	279.337	431.691	912.902	1324.59	528.494	560.379	473.781	206.589	638.318	706.817	283.272	396.117	748.837	667.02	1121.77	497.936
Gannawarra Shire	948.027	0	0	155.033	230.688	297.773	74.72	0	875.849	475.971	150.657	278.024	89.2685	484.127	368.446	258.802	225.657	1041.29	472.906	22.2952	42.2244	7.28676	148.509	286.988	357.622	447.687	11.9737	0	0	343.762	580.491	0	60.5718	0	383.609	647.479	818.048	257.254	38.795	415.938	0	401.585	299.876	0	143.958	300.556	80.729	1453.7	255.108
Glen Eira City	696.692	407.389	0	379.06	547.216	629.266	241.586	226.206	577.764	242.191	885.219	404.461	154.303	630.019	790.225	604.942	570.062	880.076	1267.55	498.672	635.415	614.078	188.347	339.253	259.597	606.942	529.585	350.715	336.197	635.654	566.659	201.481	136.032	119.963	403.418	716.651	1342.99	459.411	393.406	487.072	231.756	554.914	617.107	342.302	242.393	476.668	619.398	792.664	555.703
Glenelg Shire	783.632	287.822	80.6417	266.586	264.91	445.083	0	56.1145	831.502	191.573	308.779	516.356	233.585	477.406	128.483	25.6782	408.995	434.216	345.107	134.789	111.682	115.157	33.2592	75.5911	279.634	487.486	559.47	164.1	130.248	176.201	261.039	86.5342	771.317	191.577	326.654	358.675	703.03	71.3081	552.64	410.578	129.699	363.983	236.077	58.9216	177.763	285.944	225.342	453.119	508.568
Golden Plains Shire	261.475	0	0	214.381	11.9085	183.442	0	0	139.805	0	248.656	84.64	1.95517	139.642	80.5348	291.082	0	357.048	125.68	0	40.3887	0	0	0	8.27764	67.5667	234.881	0	0	0	146.281	0	66.2546	0	0	104.935	351.373	0	6.6775	90.0385	0	77.0757	126.145	0	0	272.557	159.001	561.588	304.545
Greater Bendigo City	427.61	0	0	99.01	22.9956	83.315	0	0	0	0	0	137.892	0	236.972	0	0	0	18.9971	0	0	0	0	0	0	0	0	0	0	0	0	0	0	0	0	0	327.167	652.9	16.9661	0	134.258	0	79.4777	55.2781	0	0	133.24	0	634.397	46.6626
Greater Dandenong City	682.57	334.694	0	341.938	481.135	596.974	234.367	251.511	731.871	488.096	743.61	409.26	193.573	658.071	726.542	580.575	881.154	770.108	1236.18	421.656	565.441	463.557	148.008	275.005	293.134	615.722	582.318	368.582	453.948	536.541	591.394	281.992	279.388	110.04	408.718	831.002	1427.38	542.452	504.506	525.534	229.854	734.468	634.426	417.668	389.046	1130.32	828.343	1135.23	897.387
Greater Geelong City	440.187	150.465	0	334.933	165.999	241.037	183.436	0	433.471	50.1279	330.483	290.833	222.214	597.559	527.729	439.149	266.761	737.869	174.348	289.836	246.086	125.691	164.46	28.0652	186.775	316.29	426.763	47.8941	73.9687	80.7874	359.329	32.8769	41.1283	11.005	133.55	363.137	931.212	143.503	127.826	254.914	33.8145	329.657	339.947	111.743	224.795	583.094	249.298	720.925	316.137
Greater Shepparton City	1323.29	37.8981	0	687.398	271.667	199.05	0	0	305.8	469.429	616.062	81.3161	39.8733	1106.11	790.337	215.293	214.755	1042.52	1196.72	374.595	426.85	0	93.9894	334.424	196.553	507.808	260.918	0	152.972	163.173	585.049	0	0	258.432	0	1369.93	1815.44	708.769	33.9253	470.021	0	296.866	520.595	0	0	556.097	331.582	1359.63	311.559
Hepburn Shire	0	0	0	92.32	0	0	0	0	0	0	0	0	0	0	0	0	0	0	0	0	0	0	0	0	0	0	0	0	0	0	0	0	0	0	0	0	264.934	0	0	0	0	0	0	0	0	0	0	0	0
Hindmarsh Shire	350.674	0	0	0	141.662	0	17.3673	0	105.977	0	15.7812	9.3933	88.9958	221.803	0	0	120.125	32.4133	76.9884	10.2352	0	25.3278	61.3542	0	77.525	0	53.3929	0	25.8995	0	33.7137	0	104.435	0	93.1621	0	46.5	0	47.5643	87.2048	0	151.551	10.459	0	65.7149	0	0	375.573	45.9094
Hobsons Bay City	557.072	196.921	14.5821	344.415	330.51	507.851	228.878	0	359.727	125.299	344.088	126.431	126.097	494.161	385.086	324.151	434.023	843.667	504.027	301.553	320.856	266.915	161.427	45.0987	135.653	380.917	600.501	0	147.742	150.671	426.921	66.47	80.8403	0	130.65	363.896	948.945	152.9	265.96	280.572	0	385.938	283.288	124.812	236.677	369.11	423.165	790.98	341.515
Horsham Rural City	475.101	0	0	88.3228	20.6975	289.507	0	0	11.722	0	0	0	24.8469	285.594	0	0	14.85	0	31.1328	0	0	0	13.2995	0	18.8849	0	62.3817	0	0	0	57.4517	0	95.6168	0	51.9861	69.6366	289.445	0	52.7555	0.371561	0	78.8133	0	0	0	102.577	0	296.545	108.614
Hume City	275.393	0.242801	0	264.767	75.7074	130.71	0	0	97.7616	0	315.662	0	0	316.509	248.88	379.039	72.3938	131.314	87.7346	265.753	154.654	238.919	38.6913	0	242.522	155.279	442.223	0	37.1204	174.738	325.793	0	0	0	0	358.649	630.782	24.2901	65.9709	201.943	0	176.105	255.13	43.5005	47.9793	498.413	306.204	469.769	259.702
Indigo Shire	523.794	0	0	153.638	0	0	0	0	0	0	0	0	0	478.245	126.842	0	0	130.89	87.7316	0	0	0	0	6.9145	0	0	0	0	0	0	335.358	0	0	0	0	407.56	871.87	271.144	0	251.931	0	138.067	0	0	0	298.624	0	1046.21	42.9384
Kingston City	700.063	403.554	0	342.502	549.309	593.834	245.362	229.002	687.447	254.269	690.459	380.837	164.974	650.827	789.252	562.689	917.298	975.53	1394.46	331.697	426.841	310.773	151.06	256.35	259.684	585.667	534.172	401.337	313.617	460.661	509.622	200.838	142.31	120.087	373.575	831.45	1311.2	419.506	382.283	499.416	104.586	576.541	661.607	353.145	240.472	635.473	438.53	840.777	392.025
Knox City	772.204	368.602	0	624.938	444.413	575.745	436.606	217.268	631.431	413.201	1071.21	468.775	187.77	636.53	764.456	812.308	610.724	881.911	1104.04	520.584	410.935	572.393	48.8475	380.872	610.198	399.197	928.007	334.474	326.145	565.325	624.731	195.597	362.111	74.0002	376.565	1005	1685.55	562.548	527.259	638.093	137.223	730.297	758.369	402.992	319.544	1465.38	1063.93	1267.55	944.787
Latrobe City	401.294	139.769	0	453.902	290.959	278.244	44.019	151.267	538.377	29.6357	847.951	146.492	79.8146	763.259	506.618	362.623	322.855	438.641	307.291	397.395	90.5705	78.9344	0	380.241	131.7	285.536	527.422	282.778	52.8375	212.208	309.806	146.782	0	11.4144	235.353	349.272	1177.7	522.243	252.936	352.197	0	215.125	276.843	11.4438	82.2997	605.852	596.4	463.035	785.356
Loddon Shire	454.158	0	0	110.386	97.9248	132.153	0	0	281.032	0	46.5145	72.1956	16.7655	328.025	186.698	0	113.217	202.734	66.5185	0	0	0	47.7871	0	51.6528	32.7907	0	0	0	0	15.6666	0	57.4874	0	0	321.212	767.101	0	0	128.687	0	211.699	138.615	0	60.116	217.727	0	601.876	157.005
Macedon Ranges Shire	0	0	0	149.32	0	0	0	0	0	0	0	0	0	0	0	0	0	0	0	0	0	0	0	0	0	0	0	0	0	0	0	0	0	0	0	0	419.644	0	0	0	0	0	0	0	0	0	0	71.134	0
Manningham City	635.641	274.106	0	387.601	460.622	542.61	235.05	141.256	543.212	193.647	928.865	328.994	167.806	605.748	715.983	764.179	711.638	783.522	936.27	496.435	362.165	571.223	77.7146	114.406	749.431	379.688	541.817	295.981	252.935	529.056	538.137	189.972	55.526	12.3048	361.922	731.456	1374.84	282.896	281.026	513.924	140.924	494.133	676.172	359.002	259.314	909.232	586.924	978.234	595.016
Mansfield Shire	0	0	0	130.04	0	0	0	0	0	0	0	0	0	0	0	0	0	0	0	0	0	0	0	0	0	0	0	0	0	0	0	0	0	0	0	0	91.7639	0	0	0	0	0	0	0	0	0	0	0	0
Maribyrnong City	496.874	186.738	4.90568	467.998	337.366	305.938	251.912	36.475	381.464	144.615	399.992	118.617	124.123	537.039	582.263	433.135	604.987	827.56	421.531	337.631	509.179	253.929	140.19	40.4091	217.267	465.95	625.848	0	317.313	363.05	525.566	83.8529	0	70.0996	131.575	431.85	899.786	165.948	289.069	297.265	47.7124	405.509	636.817	234.238	249.432	583.876	407.543	825.828	358.066
Maroondah City	552.958	376.486	0	601.509	413.913	523.282	450.797	149.328	580.537	322.609	960.334	540.764	185.092	677.489	702.245	745.462	658.482	628.386	1022.92	407.935	391.572	554.604	19.6046	219.202	536.419	384.896	544.345	281.795	365.492	491.647	500.241	154.98	141.641	58.6116	323.136	536.277	1624.12	367.658	377.014	525.709	18.4931	696.154	629.093	343.707	255.363	958.928	514.053	1105.56	780.944
Melbourne City	631.197	281.216	17.106	649.306	372.341	539.536	257.165	71.75	391.287	102.376	616.527	138.964	145.285	619.631	486.253	504.731	306.589	886.901	697.983	514.971	404.533	386.379	207.346	100.015	265.97	494.901	684.95	0	360.627	399.167	499.834	104.394	3.06092	90.3821	141.75	528.488	1107.11	220.166	327.551	314.551	95.5673	410.788	658.695	353.855	254.856	877.056	481.247	683.92	428.023
Melton City	252.843	67.4093	0	391.217	16.7484	164.82	40.9203	0	182.567	0	288.028	28.1695	28.274	356.647	111.361	429.533	341.888	239.978	79.9523	256.632	191.628	65.0671	74.5442	0	36.2555	200.507	196.408	11.1	16.7726	104.401	312.082	3.93512	0	0	68.2	378.986	736.986	11.9842	95.8772	201.463	0	113.756	241.184	64.0225	94.7914	246.542	343.25	467.315	323.47
Merri-Bek City	505.78	113.691	0	595.29	274.933	258.869	146.381	0	295.81	141.232	341.546	31.605	72.228	529.323	665.834	644.707	186.648	395.766	515.767	323.744	298.514	513.794	131.842	23.3332	450.699	367.358	555.526	28.05	225.483	311.29	469.07	50.6111	92.5183	19.4658	103.23	369.365	905.992	95.4305	162.001	366.065	85.2935	317.3	613.686	316.778	195.279	506.793	409.484	627.011	349.923
Mildura Rural City	202.795	0	0	0	79.5333	26.0764	87.0132	0	0	29.6462	48.6276	20.8556	85.923	210.581	58.9838	27.4	114.383	148.71	126.2	41.05	79.8476	58.5458	0	0	0	0	0	0	41.9	30.65	48.151	0	0	0	35.1706	0	0	0	37.9872	213.622	0	211.901	5.98794	0	0	0	3.95303	434.78	73.026
Mitchell Shire	230.357	0	0	150.955	0	23.028	0	0	0	0	0	0	0	187.686	0	0	0	49.2903	0	0	0	0	0	0	0	0	0	0	0	0	16.4677	0	0	0	0	198.655	578.866	8.86358	0	104.498	0	0	24.6466	0	0	252.029	0	544.577	25.0922
Moira Shire	916.31	0	0	132.107	100.245	0	0	0	137.961	0	33.1663	47.217	0	482.683	538.741	140.372	95.7137	104.095	232.195	6.0442	0	0	72.3658	89.2841	71.2461	0	59.1745	0	0	0	462.069	0	33.6446	0	0	384.022	583.924	751.603	0	383.658	0	275.595	104.828	0	23.4274	171.754	4.14238	854.311	80.168
Monash City	631.516	287.648	0	612.254	491.232	590.168	199.114	243.576	653.723	229.872	738.891	375.085	153.783	740.43	719.182	650.588	953.433	951.67	997.36	501.156	849.29	629.349	116.032	346.089	762.285	614.48	676.114	344.41	426.391	683.385	697.991	228.23	413.844	44.4599	701.806	964.829	1461.67	471.278	626.289	590.082	84.4672	750.628	681.395	407.184	327.224	1030.77	812.08	1075.67	625.566
Moonee Valley City	411.665	247.239	0	330.424	259.006	204.98	217.656	0	335.814	163.576	380.485	90.4525	100.756	512.475	601.07	344.708	385.143	584.103	390.216	322.531	344.646	423.001	156.915	51.3841	203.926	416.705	590.91	0	250.585	323.899	520.71	64.5522	133.059	52.6844	9.675	398.653	844.424	136.895	195.54	292.878	37.121	373.915	628.423	226.17	230.846	479.821	392.951	722.201	352.334
Moorabool Shire	0	0	0	152.752	0	0	0	0	0	0	0	0	0	0	0	192.673	0	0	0	0	0	0	0	0	0	0	0	0	0	0	0	0	0	0	0	0	590.353	0	0	0	0	0	0	0	0	0	102.864	199.373	167.792
Mornington Peninsula Shire	826.217	246.521	22.7048	589.695	566.288	709.17	485.478	313.257	874.306	503.644	673.195	598.585	611.776	954.047	748.177	503.672	838.048	797.682	1187.79	498.904	584.718	467.858	267.985	392.849	410.95	688.615	964.956	296.159	433.268	503.021	597.834	275.315	271.302	200.411	520.274	719.114	1119.53	809.059	821.818	567.062	212.7	612.658	559.43	229.915	438.815	726.503	497.495	933.073	573.034
Mount Alexander Shire	335.051	0	0	91.9266	0	36.0543	0	0	0	0	0	0	0	85.3365	0	0	0	0	0	0	0	0	0	0	0	0	0	0	0	0	0	0	0	0	0	251.992	507.368	0	0	2.7204	0	0	5.05497	0	0	5.97582	0	452.537	0
Moyne Shire	665.429	113.628	31.2046	284.561	308.353	521.027	12.1625	0	527.754	92.7158	599.251	445.446	84.9128	328.862	59.0099	212.342	439.689	380.422	336.233	122.621	68.3022	0	0	71.5799	117.866	363.057	511.717	52.0633	81.4754	0	183.81	55.5158	329.222	17.3438	235.595	240.768	647.714	72.6241	456.954	321.083	0	304.312	238.012	48.7902	129.891	314.521	413	424.88	317.759
Murrindindi Shire	0	0	0	186.156	0	0	0	0	0	0	0	0	0	5.35652	0	0	0	0	0	0	0	0	0	0	0	0	0	0	0	0	0	0	0	0	0	210.649	431.81	0	0	0	0	0	194.201	0	0	216.145	0	222.175	39.3278
Nillumbik Shire	459.376	136.465	0	551.518	241.219	303.026	12.5121	5.39525	319.008	102.449	585.292	175.608	31.1729	595.31	525.633	560.12	308.991	453.075	564.832	362.465	381.243	391.89	0	33.9418	230.919	333.491	428.692	87.1419	126.545	256.966	346.803	81.9185	0	0	161.132	721.911	1131.66	241.326	194.878	388.364	6.89991	385.217	559.084	131.163	163.19	983.476	398.075	834.066	559.35
Northern Grampians Shire	446.97	0	0	111.083	0	150.602	0	0	231.441	0	0	0	0	258.278	0	0	0	149.088	26.3092	0	0	0	0	0	3.41633	0	9.18837	0	0	0	0	0	77.2191	0	0	0	308.786	0	0	0	0	76.2374	0	0	0	51.9102	0	353.656	56.9145
Pyrenees Shire	168.26	0	0	119.255	0	1.89554	0	0	0	0	0	0	0	0	0	0	0	0	0	0	0	0	0	0	0	0	0	0	0	0	0	0	0	0	0	0	324.844	0	0	0	0	0	0	0	0	0	0	292.334	3.44828
South Gippsland Shire	922.473	318.406	0	592.487	537.763	700.564	586.303	416.195	851.171	423.531	1015.51	428.929	415.674	1063.15	718.513	433.721	677.441	486.334	1127.73	459.051	392.937	399.827	117.473	612.199	551.583	640.299	1190.69	580.879	462.993	626.481	685.022	389.794	289.823	250.803	594.922	922.038	1573.76	900.894	869.602	646.863	191.771	729.078	750.488	453.132	464.046	908.74	983.973	804.174	1245.06
Southern Grampians Shire	339.875	0	0	189.309	0	215.54	0	0	184.004	0	75.8673	17.0872	0	112.227	0	0	0	0	38.2563	0	0	0	0	0	0	73.4396	120.59	0	0	0	0	0	118.178	0	0	0	261.703	0	45.5186	109.924	0	2.8609	0	0	0	37.5286	0	209.511	108.728
Stonnington City	714.199	363.465	12.2803	415.238	385.327	573.154	240.123	62.2633	576.715	255.89	940.862	307.321	140.17	681.39	739.495	529.747	550.876	709.433	759.134	502.863	808.408	830.59	204.407	346.721	541.552	487.93	533.206	152.5	359.145	424.897	432.883	236.259	172.63	84.5769	180.682	815.409	1333.37	427.572	437.925	453.855	112.857	463.785	641.191	172.968	276.796	856.404	677.347	635.674	646.89
Strathbogie Shire	397.995	0	0	105.808	0	28.3	0	0	0	129.811	0	0	0	264.977	157.506	0	1.82329	43.2841	146.091	0	0	0	0	2.17193	0	0	0	0	0	0	81.0725	0	0	0	0	309.056	280.419	98.6956	0	183.972	0	25.5473	70.3306	0	0	165.393	0	613.988	0
Surf Coast Shire	678.843	145.861	0	328.914	204.437	577.424	184.232	46.7328	568.57	117.604	549.513	337.834	197.161	462.716	384.647	572.106	319.898	585.956	541.529	123.196	292.928	80.963	75.5308	60.6844	162.47	307.62	654.097	145.072	172.519	57.0236	390.138	60.0395	119.52	9.44243	143.903	280.872	369.763	141.162	357.019	329.048	55.3058	371.464	389.485	108.526	234.208	440.494	290.959	690.293	302.71
Swan Hill Rural City	304.653	0	0	130.435	85.2722	0	4.87126	0	13.1142	5.61227	36.7074	63.6584	67.1368	223.944	157.818	65.9036	79.8321	132.259	260.703	28.65	68.146	32.7699	0	0	28.325	29.325	12.1714	0	23.1108	7.95455	36.7115	0	0	0	19.9803	104.961	453.747	0	27.2753	221.725	0	270.134	12.65	0	33.725	181.525	29.9	650.027	53.5612
Towong Shire	0	0	0	130.483	0	0	0	0	0	0	0	0	0	0	0	0	0	0	262.614	0	0	0	0	0	0	0	0	0	0	0	0	0	0	0	0	266.093	777.088	0	0	0	0	0	0	0	0	133.183	0	197.594	0
Wangaratta Rural City	726.929	0	0	224.451	0	0	0	0	0	0	0	0	0	371.213	345.568	0	0	0	105.816	34.5555	0	0	0	7.67625	0	0	0	0	0	0	331.799	0	0	0	0	634.611	686.235	138.456	0	202.101	0	28.0516	0	0	0	202.606	0	652.867	43.0411
Warrnambool City	1033.06	450.001	316.131	329.88	618.1	957.925	320.151	177.492	800.213	279.958	763.381	650.316	285.578	427.489	344.107	359.356	676.491	553.178	347.544	291.282	248.3	223.596	155.143	270.839	370.793	714	778.317	212.415	290.779	257.207	312.504	220.157	591.076	191.08	490.48	591.927	719.296	429.503	777.343	572.63	131.354	651.891	439.877	238.609	336.286	640.569	852.004	700.92	569.196
Wellington Shire	299.818	71.5033	0	563.122	265.975	267.8	0	338.227	358.226	0	819.095	0	0	702.597	307.306	359.416	200.308	279.4	189.184	547.418	252.8	80.6388	0	132.854	0	132.493	450.866	378.123	19.1254	225.544	129.708	32.6041	0	151.179	75	239.09	807.55	475.832	41.8343	478.528	33.5273	395.081	390.923	0	0	556.716	702.825	698.326	909.896
West Wimmera Shire	472.469	0	0	79.8144	46.3238	252.201	0	0	310.735	0	2.72621	41.4335	75.5988	249.091	0	0	64.9175	0	79.1819	0	0	0	33.2287	0	82.0058	32.4714	127.189	0	0	0	87.5314	0	145.195	0	99.5996	68.0414	34.85	0	138.14	50.122	0	191.278	121.279	13.8038	60.2836	118.019	0	319.725	210.83
Whitehorse City	710.734	298.128	0	614.783	513.352	565.365	120.786	215.704	576.167	210.034	782.874	318.751	158.036	700.759	736.505	780.045	665.591	922.338	775.395	482.907	545.638	585.479	108.396	300.92	525.401	371.465	558.973	325.017	336.103	621.1	600.558	212.288	220.085	24.1276	417.765	761.813	1443.31	400.748	339.151	582.728	154.855	620.443	680.34	413.177	307.227	957.541	741.754	878.505	587.802
Whittlesea City	331.761	0	0	357.967	201.192	177.266	0	0	127.4	0	205.58	22.3919	0	453.689	349.022	464.073	0	126.552	399.378	248.603	2.88671	217.358	0	0	27.3569	117.42	343.843	2.22713	14.3918	307.572	282.149	0	0	0	2.32871	445.991	865.018	26.2198	86.6407	303.708	0	171.865	488.418	33.7441	19.2894	590.857	368.81	616.73	350.61
Wodonga City	523.738	0	0	198.83	78.0946	0	0	0	0	136.363	0	0	0	516.112	519.681	0	0	490.929	840.146	0	0	0	0	72.4822	93.2595	56.835	39.0774	0	0	0	387.724	0	0	0	44.5429	400.541	1251.93	278.997	0	296.193	0	236.526	0	0	0	385.273	33.8407	1629.78	428.322
Wyndham City	439.645	121.041	0	287.725	133.22	315.715	151.662	0	288.463	17.4955	238.902	156.011	129.039	427.18	210.242	235.865	177.963	352.941	128.46	281.609	241.423	122.397	127.172	0	11.5	277.754	481.97	28.7	35.3793	26.4854	329.005	44.511	0	32.95	81.6	379.733	950.307	117.738	136.999	235.737	0	269.37	273.662	101.43	198.839	290.175	232.901	694.62	284.251
Yarra City	666.005	368.352	7.28739	410.455	353.056	542.017	232.053	64.3647	412.552	241.45	705.403	290.557	170.75	675.26	744.905	504.091	300.442	711.456	782.124	504.702	479.039	557.369	207.15	363.245	558.906	489.498	420.36	154.85	362.709	421.135	461.464	105.822	171.044	84.5915	165.5	506.334	1198.84	409.621	414.166	317.039	106.354	419.439	640.225	362.982	243.584	653.7	689.947	725.892	517.228
Yarra Ranges Shire	0	0	0	369.805	0	0	0	0	0	0	0	0	0	208.049	0	0	0	0	336.558	0	0	0	0	0	365.113	0	213.547	0	0	0	0	0	0	0	0	0	1244.45	0	0	0	0	12.9133	0	0	0	566.502	173.949	118.415	439.25
Yarriambiack Shire	370.125	0	0	112.25	122.667	176.902	0	0	79.5481	0	16.3805	48.9318	100.481	239.034	13.6749	0	114.425	83.3362	99.9284	16.416	40.213	21.7217	56.1	0	46.2191	0	20.0958	0	5.85853	0	29.1849	0	123.4	0	41.4871	0	371.65	0	14.3735	0	0	189.551	0	0	64.5113	136.85	0	497.503	44.7552
[truncated: 1 more columns]
